# Supplementary material for: Development and Pharmacokinetics of a Novel Acetylsalicylic Acid Dry Powder for Pulmonary Administration
Source: Pharmaceutics. 2022 Dec 15;14(12):2819. doi: 10.3390/pharmaceutics14122819 (PMC9786194; doi:10.3390/pharmaceutics14122819)
Supplement: Supplementary file 1 [file pharmaceutics-14-02819-s001.zip]

Archive with 1 entries (1 files):
- pharmaceutics-2045948-supplementary.pdf
